# Supplementary material for: Four-Year-Olds Use a Mixture of Spatial Reference Frames
Source: PLoS One. 2015 Jul 2;10(7):e0131984. doi: 10.1371/journal.pone.0131984 (PMC4489865; doi:10.1371/journal.pone.0131984)
Supplement: S3 File — (XLSX) [file pone.0131984.s004.xlsx]

## Sheet: results - 20 nov - full output
ID	Age	Trial Numbe	Condition	Target Location	Searched Location	End Position
1	3.91781	1	same	12	12	1
1	3.91781	2	walk	10	10	2
1	3.91781	3	rot	7	3	2
1	3.91781	4	walk+rot	3	11	1
1	3.91781	5	rot	9	6	1
1	3.91781	6	walk	11	8	2
1	3.91781	7	walk+rot	6	10	1
1	3.91781	8	same	5	5	1
1	3.91781	9	rot	1	6	1
1	3.91781	10	walk	9	3	2
1	3.91781	11	walk+rot	4	8	1
1	3.91781	12	same	10	6	1
1	3.91781	13	rot	3	8	1
1	3.91781	14	walk	5	6	2
1	3.91781	15	same	7	7	2
1	3.91781	16	walk+rot	2	10	1
2	4.02192	1	rot	9	5	2
2	4.02192	2	walk	5	5	2
2	4.02192	3	same	7	10	2
2	4.02192	4	walk+rot	6	6	1
2	4.02192	5	rot	11	4	1
2	4.02192	6	walk	10	10	2
2	4.02192	7	walk+rot	3	10	1
2	4.02192	8	same	12	12	1
2	4.02192	9	walk+rot	2	5	2
2	4.02192	10	rot	9	9	2
2	4.02192	11	walk	4	8	1
2	4.02192	12	same	12	12	1
2	4.02192	13	walk	1	6	2
2	4.02192	14	walk+rot	11	10	1
2	4.02192	15	same	5	9	1
2	4.02192	16	rot	7	6	1
3	4.21096	1	same	6	6	1
3	4.21096	2	walk	7	7	2
3	4.21096	3	rot	9	7	2
3	4.21096	4	walk+rot	11	11	1
3	4.21096	5	rot	3	12	1
3	4.21096	6	walk+rot	10	7	2
3	4.21096	7	same	5	5	2
3	4.21096	8	walk	12	10	1
3	4.21096	9	walk	2	7	2
3	4.21096	10	walk+rot	4	11	1
3	4.21096	11	rot	6	11	1
3	4.21096	12	same	12	3	1
3	4.21096	13	walk	11	11	2
3	4.21096	14	rot	7	3	2
3	4.21096	15	walk+rot	1	11	1
3	4.21096	16	same	3	3	1
4	7.70685	1	same	10	10	1
4	7.70685	2	walk	3	3	2
4	7.70685	3	rot	7	4	2
4	7.70685	4	walk+rot	6	6	1
4	7.70685	5	walk+rot	5	1	2
4	7.70685	6	rot	12	6	2
4	7.70685	7	same	11	7	2
4	7.70685	8	walk	9	9	1
4	7.70685	9	walk	2	2	2
4	7.70685	10	walk+rot	9	12	1
4	7.70685	11	rot	4	12	1
4	7.70685	12	same	6	2	1
4	7.70685	13	same	3	3	1
4	7.70685	14	rot	1	2	1
4	7.70685	15	walk+rot	11	5	2
4	7.70685	16	walk	7	6	1
5	3.32877	1	same	6	6	1
5	3.32877	2	walk	3	6	2
5	3.32877	3	rot	10	12	1
5	3.32877	4	walk+rot	4	8	2
5	3.32877	5	same	7	7	2
5	3.32877	6	walk+rot	9	6	2
5	3.32877	7	walk	12	3	1
5	3.32877	8	walk+rot	9	6	1
5	3.32877	9	walk	11	10	2
5	3.32877	10	same	9	9	2
5	3.32877	11	walk+rot	2	6	1
5	3.32877	12	#N/A
5	3.32877	13	walk	1	1	2
5	3.32877	14	rot	4	7	2
5	3.32877	15	walk+rot	3	2	1
5	3.32877	16	same	5	5	1
6	4.14247	1	same	9	9	1
6	4.14247	2	walk	12	10	2
6	4.14247	3	rot	5	8	2
6	4.14247	4	walk+rot	3	7	1
6	4.14247	5	walk+rot	10	10	2
6	4.14247	6	same	11	11	2
6	4.14247	7	rot	6	6	2
6	4.14247	8	walk	4	4	1
6	4.14247	9	rot	2	7	1
6	4.14247	10	walk	9	9	2
6	4.14247	11	same	6	6	2
6	4.14247	12	walk+rot	7	10	1
6	4.14247	13	rot	3	8	1
6	4.14247	14	same	4	4	1
6	4.14247	15	walk	5	5	2
6	4.14247	16	walk+rot	1	2	1
7	3.23288	1	same	11	11	1
7	3.23288	2	walk	4	7	2
7	3.23288	3	rot	10	3	2
7	3.23288	4	walk+rot	9	6	1
7	3.23288	5	same	6	6	1
7	3.23288	6	rot	5	6	1
7	3.23288	7	walk	12	11	2
7	3.23288	8	walk+rot	7	10	1
7	3.23288	9	walk	1	5	2
7	3.23288	10	same	3	7	2
7	3.23288	11	walk+rot	10	11	1
7	3.23288	12	rot	12	4	1
7	3.23288	13	rot	7	8	1
7	3.23288	14	same	2	2	1
7	3.23288	15	walk	11	11	2
7	3.23288	16	walk+rot	4	7	1
8	2.70137	1	same	3	3	1
8	2.70137	2	walk	5	5	2
8	2.70137	3	rot	9	5	2
8	2.70137	4	walk+rot	10	2	1
8	2.70137	5	walk	6	6	2
8	2.70137	6	rot	11	5	2
8	2.70137	7	walk+rot	7	1	1
8	2.70137	8	same	12	12	1
8	2.70137	9	walk	4	10	2
8	2.70137	10	same	2	2	2
8	2.70137	11	walk+rot	12	3	1
8	2.70137	12	rot	10	9	1
8	2.70137	13	rot	3	2	1
8	2.70137	14	walk+rot	11	11	2
8	2.70137	15	walk	1	12	1
8	2.70137	16	same	5	12	1
9	3.32329	1	same	5	5	1
9	3.32329	2	walk	10	10	2
9	3.32329	3	rot	3	9	2
9	3.32329	4	walk+rot	12	9	1
9	3.32329	5	walk+rot	7	5	2
9	3.32329	6	rot	6	5	2
9	3.32329	7	same	9	3	2
9	3.32329	8	walk	11	11	1
9	3.32329	9	walk	12	11	2
9	3.32329	10	walk+rot	9	5	1
9	3.32329	11	rot	4	3	1
9	3.32329	12	same	2	2	1
9	3.32329	13	#N/A
9	3.32329	14	same	3	3	1
9	3.32329	15	walk	5	1	2
9	3.32329	16	walk+rot	11	1	1
10	3.02192	1	same	5	4	1
10	3.02192	2	walk	9	6	2
10	3.02192	3	rot	12	5	2
10	3.02192	4	walk+rot	3	7	1
10	3.02192	5	rot	11	2	1
10	3.02192	6	same	10	10	2
10	3.02192	7	walk	4	12	1
10	3.02192	8	walk+rot	6	12	2
10	3.02192	9	rot	10	5	2
10	3.02192	10	same	1	1	2
10	3.02192	11	walk	12	9	1
10	3.02192	12	walk+rot	7	4	2
10	3.02192	13	walk	5	12	1
10	3.02192	14	rot	4	6	1
10	3.02192	15	same	3	5	1
10	3.02192	16	walk+rot	2	5	2
11	4.42466	1	same	7	7	1
11	4.42466	2	walk	11	7	2
11	4.42466	3	rot	12	11	2
11	4.42466	4	walk+rot	9	6	1
11	4.42466	5	walk	6	6	2
11	4.42466	6	walk+rot	3	11	1
11	4.42466	7	same	10	10	1
11	4.42466	8	rot	4	8	1
11	4.42466	9	walk	5	9	2
11	4.42466	10	rot	9	12	2
11	4.42466	11	walk+rot	10	9	1
11	4.42466	12	same	2	2	1
11	4.42466	13	same	11	11	1
11	4.42466	14	walk+rot	4	7	2
11	4.42466	15	walk	1	9	1
11	4.42466	16	rot	7	9	1
12	3.41918	1	same	6	2	1
12	3.41918	2	walk	9	9	2
12	3.41918	3	rot	7	3	2
12	3.41918	4	walk+rot	5	1	2
12	3.41918	5	walk	4	3	2
12	3.41918	6	walk+rot	12	7	1
12	3.41918	7	rot	10	2	1
12	3.41918	8	same	11	11	1
12	3.41918	9	same	9	9	1
12	3.41918	10	walk+rot	3	11	2
12	3.41918	11	walk	10	10	1
12	3.41918	12	rot	1	12	1
12	3.41918	13	walk	11	11	2
12	3.41918	14	rot	5	1	2
12	3.41918	15	walk+rot	2	7	2
12	3.41918	16	same	7	6	1
13	3.80822	1	same	12	12	1
13	3.80822	2	walk	6	6	2
13	3.80822	3	rot	5	1	2
13	3.80822	4	walk+rot	3	7	1
13	3.80822	5	same	7	7	1
13	3.80822	6	walk	11	10	2
13	3.80822	7	walk+rot	10	2	1
13	3.80822	8	rot	9	7	1
13	3.80822	9	walk+rot	4	5	2
13	3.80822	10	rot	2	5	2
13	3.80822	11	same	6	6	2
13	3.80822	12	walk	9	9	1
13	3.80822	13	walk+rot	1	3	2
13	3.80822	14	rot	3	5	2
13	3.80822	15	same	5	5	2
13	3.80822	16	walk	7	7	1
14	3.84932	1	same	7	7	1
14	3.84932	2	walk	12	6	2
14	3.84932	3	rot	6	5	2
14	3.84932	4	walk+rot	6	2	1
14	3.84932	5	walk	11	6	2
14	3.84932	6	walk+rot	4	6	1
14	3.84932	7	rot	9	8	1
14	3.84932	8	same	10	5	1
14	3.84932	9	same	3	5	1
14	3.84932	10	rot	1	10	1
14	3.84932	11	walk	6	6	2
14	3.84932	12	walk+rot	9	6	1
14	3.84932	13	walk	5	6	2
14	3.84932	14	same	2	6	2
14	3.84932	15	walk+rot	11	11	1
14	3.84932	16	rot	7	6	1
15	4.31507	1	same	11	11	1
15	4.31507	2	walk	12	12	2
15	4.31507	3	rot	3	6	1
15	4.31507	4	walk+rot	10	12	1
15	4.31507	5	rot	9	5	1
15	4.31507	6	walk+rot	5	12	2
15	4.31507	7	same	6	6	2
15	4.31507	8	walk	7	7	1
15	4.31507	9	rot	4	7	1
15	4.31507	10	walk+rot	12	7	2
15	4.31507	11	same	2	2	2
15	4.31507	12	walk	6	2	1
15	4.31507	13	same	3	1	1
15	4.31507	14	walk	5	5	2
15	4.31507	15	rot	1	5	2
15	4.31507	16	walk+rot	11	11	1
16	3.62466	1	same	10	10	1
16	3.62466	2	walk	12	6	2
16	3.62466	3	rot	7	5	2
16	3.62466	4	walk+rot	11	11	1
16	3.62466	5	walk	5	5	2
16	3.62466	6	rot	9	10	2
16	3.62466	7	same	3	3	2
16	3.62466	8	walk+rot	6	12	1
16	3.62466	9	same	12	12	1
16	3.62466	10	walk+rot	1	12	2
16	3.62466	11	rot	4	12	2
16	3.62466	12	walk	6	6	1
16	3.62466	13	same	11	8	1
16	3.62466	14	walk+rot	7	5	2
16	3.62466	15	walk	3	3	1
16	3.62466	16	rot	2	10	1
17	3.08767	1	same	5	5	1
17	3.08767	2	walk	3	6	2
17	3.08767	3	rot	6	5	2
17	3.08767	4	walk+rot	12	5	2
17	3.08767	5	same	9	9	1
17	3.08767	6	rot	7	7	1
17	3.08767	7	walk+rot	11	8	2
17	3.08767	8	walk	10	11	1
17	3.08767	9	walk+rot	10	1	2
17	3.08767	10	rot	12	10	2
17	3.08767	11	same	4	4	2
17	3.08767	12	walk	2	2	1
17	3.08767	13	walk	5	5	2
17	3.08767	14	rot	3	5	2
17	3.08767	15	same	1	7	2
17	3.08767	16	walk+rot	7	6	1
18	5	1	same	4	4	1
18	5	2	walk	9	9	2
18	5	3	rot	7	3	2
18	5	4	walk+rot	6	3	1
18	5	5	#N/A
18	5	6	rot	10	8	2
18	5	7	walk	11	7	1
18	5	8	same	12	12	1
18	5	9	walk+rot	11	7	2
18	5	10	rot	5	3	2
18	5	11	walk	6	6	1
18	5	12	same	2	7	1
18	5	13	rot	1	10	1
18	5	14	walk+rot	12	11	2
18	5	15	walk	4	4	1
18	5	16	#N/A
19	4.83562	1	same	12	12	1
19	4.83562	2	walk	9	5	2
19	4.83562	3	rot	5	12	2
19	4.83562	4	walk+rot	11	12	1
19	4.83562	5	same	3	3	1
19	4.83562	6	walk	4	5	2
19	4.83562	7	walk+rot	6	12	1
19	4.83562	8	rot	10	6	1
19	4.83562	9	same	9	5	1
19	4.83562	10	walk	6	6	2
19	4.83562	11	rot	7	4	2
19	4.83562	12	walk+rot	1	6	1
19	4.83562	13	rot	2	12	1
19	4.83562	14	walk+rot	5	9	2
19	4.83562	15	walk	3	7	1
19	4.83562	16	same	11	11	1
20	4.84658	1	same	3	3	1
20	4.84658	2	walk	11	12	2
20	4.84658	3	rot	9	10	2
20	4.84658	4	walk+rot	10	6	1
20	4.84658	5	same	6	6	1
20	4.84658	6	walk+rot	4	4	2
20	4.84658	7	walk	12	12	1
20	4.84658	8	rot	7	8	1
20	4.84658	9	rot	6	1	1
20	4.84658	10	walk	5	5	2
20	4.84658	11	walk+rot	9	8	1
20	4.84658	12	same	2	2	1
20	4.84658	13	walk	1	1	2
20	4.84658	14	walk+rot	3	8	1
20	4.84658	15	same	11	11	1
20	4.84658	16	rot	4	3	1
21	5	1	same	3	3	1
21	5	2	walk	12	12	2
21	5	3	rot	11	3	2
21	5	4	walk+rot	10	10	1
21	5	5	same	6	6	1
21	5	6	walk+rot	5	5	2
21	5	7	walk	4	4	1
21	5	8	rot	9	3	1
21	5	9	same	7	7	1
21	5	10	rot	1	1	1
21	5	11	walk+rot	9	9	2
21	5	12	walk	10	7	1
21	5	13	walk	11	11	2
21	5	14	rot	3	8	2
21	5	15	same	2	2	2
21	5	16	walk+rot	4	4	1
22	5.1589	1	same	7	7	1
22	5.1589	2	walk	9	5	2
22	5.1589	3	rot	3	4	2
22	5.1589	4	walk+rot	10	12	1
22	5.1589	5	walk	4	4	2
22	5.1589	6	same	6	6	2
22	5.1589	7	walk+rot	5	5	1
22	5.1589	8	rot	12	12	1
22	5.1589	9	rot	1	1	1
22	5.1589	10	same	11	11	1
22	5.1589	11	walk	10	12	2
22	5.1589	12	walk+rot	12	9	1
22	5.1589	13	walk	3	3	2
22	5.1589	14	rot	7	11	2
22	5.1589	15	walk+rot	4	8	2
22	5.1589	16	same	2	2	1
23	4.56164	1	same	5	5	1
23	4.56164	2	walk	3	3	2
23	4.56164	3	rot	6	1	2
23	4.56164	4	walk+rot	9	2	1
23	4.56164	5	rot	11	10	1
23	4.56164	6	walk+rot	4	4	2
23	4.56164	7	same	10	8	2
23	4.56164	8	walk	12	12	2
23	4.56164	9	same	2	3	1
23	4.56164	10	walk	7	11	2
23	4.56164	11	walk+rot	6	6	1
23	4.56164	12	rot	10	4	1
23	4.56164	13	walk+rot	5	5	2
23	4.56164	14	same	3	3	2
23	4.56164	15	rot	4	4	2
23	4.56164	16	walk	1	1	1
24	4.81918	1	same	9	9	1
24	4.81918	2	walk	6	6	2
24	4.81918	3	rot	4	5	2
24	4.81918	4	walk+rot	7	7	1
24	4.81918	5	walk+rot	12	12	2
24	4.81918	6	rot	10	10	2
24	4.81918	7	same	3	3	2
24	4.81918	8	walk	5	5	1
24	4.81918	9	walk+rot	11	10	2
24	4.81918	10	rot	1	1	2
24	4.81918	11	walk	9	9	1
24	4.81918	12	same	10	12	1
24	4.81918	13	rot	7	11	1
24	4.81918	14	same	5	5	1
24	4.81918	15	walk+rot	2	1	2
24	4.81918	16	walk	4	4	2
25	5.61918	1	same	6	6	1
25	5.61918	2	walk	12	12	2
25	5.61918	3	rot	11	3	2
25	5.61918	4	walk+rot	7	2	1
25	5.61918	5	walk+rot	9	10	2
25	5.61918	6	walk	4	7	1
25	5.61918	7	rot	10	5	2
25	5.61918	8	same	3	3	1
25	5.61918	9	same	9	9	1
25	5.61918	10	walk	6	7	2
25	5.61918	11	rot	5	5	2
25	5.61918	12	walk+rot	2	2	1
25	5.61918	13	same	4	7	1
25	5.61918	14	walk+rot	11	7	2
25	5.61918	15	walk	7	3	1
25	5.61918	16	rot	1	6	1
26	5.1726	1	same	11	11	1
26	5.1726	2	walk	5	1	2
26	5.1726	3	rot	6	11	2
26	5.1726	4	walk+rot	9	9	1
26	5.1726	5	same	10	5	1
26	5.1726	6	walk+rot	7	11	2
26	5.1726	7	walk	12	10	1
26	5.1726	8	rot	3	8	1
26	5.1726	9	rot	9	5	1
26	5.1726	10	walk+rot	12	10	2
26	5.1726	11	walk	1	1	1
26	5.1726	12	same	4	4	1
26	5.1726	13	same	2	1	1
26	5.1726	14	walk+rot	3	11	2
26	5.1726	15	walk	11	8	1
26	5.1726	16	rot	5	5	1
27	5.73699	1	same	9	4	1
27	5.73699	2	walk	3	6	2
27	5.73699	3	rot	7	11	1
27	5.73699	4	walk+rot	10	12	2
27	5.73699	5	rot	12	4	1
27	5.73699	6	same	11	12	2
27	5.73699	7	walk+rot	4	4	1
27	5.73699	8	walk	6	6	1
27	5.73699	9	rot	5	10	2
27	5.73699	10	walk+rot	9	9	1
27	5.73699	11	same	6	6	1
27	5.73699	12	walk	2	6	2
27	5.73699	13	walk+rot	3	3	1
27	5.73699	14	same	4	3	1
27	5.73699	15	walk	7	11	2
27	5.73699	16	rot	1	1	1
28	5.75068	1	same	6	6	1
28	5.75068	2	walk	11	8	2
28	5.75068	3	rot	9	10	2
28	5.75068	4	walk+rot	3	3	1
28	5.75068	5	same	7	7	1
28	5.75068	6	walk	12	12	2
28	5.75068	7	rot	4	4	2
28	5.75068	8	walk+rot	10	10	1
28	5.75068	9	same	9	4	1
28	5.75068	10	rot	12	2	1
28	5.75068	11	walk+rot	5	5	2
28	5.75068	12	walk	1	1	1
28	5.75068	13	walk+rot	2	5	2
28	5.75068	14	rot	7	5	2
28	5.75068	15	walk	3	7	1
28	5.75068	16	same	11	1	1
29	5.74247	1	same	7	7	1
29	5.74247	2	walk	6	6	2
29	5.74247	3	rot	5	5	2
29	5.74247	4	walk+rot	9	9	1
29	5.74247	5	same	10	10	1
29	5.74247	6	walk	11	11	2
29	5.74247	7	walk+rot	3	7	1
29	5.74247	8	rot	12	12	1
29	5.74247	9	walk+rot	10	11	2
29	5.74247	10	rot	4	8	2
29	5.74247	11	walk	9	12	1
29	5.74247	12	same	1	1	1
29	5.74247	13	same	5	1	1
29	5.74247	14	walk+rot	11	11	2
29	5.74247	15	rot	2	1	2
29	5.74247	16	walk	7	3	1
30	6.08767	1	same	9	5	1
30	6.08767	2	walk	7	10	2
30	6.08767	3	#N/A
30	6.08767	4	walk+rot	10	7	1
30	6.08767	5	same	11	11	1
30	6.08767	6	walk	6	6	2
30	6.08767	7	walk+rot	4	4	1
30	6.08767	8	rot	12	5	1
30	6.08767	9	walk	5	5	2
30	6.08767	10	walk+rot	12	12	1
30	6.08767	11	rot	1	1	1
30	6.08767	12	same	10	11	1
30	6.08767	13	rot	9	9	1
30	6.08767	14	same	3	3	1
30	6.08767	15	walk	2	6	2
30	6.08767	16	walk+rot	1	1	1
31	6.05479	1	same	9	9	1
31	6.05479	2	walk	11	11	2
31	6.05479	3	rot	10	8	2
31	6.05479	4	walk+rot	7	11	1
31	6.05479	5	same	5	5	1
31	6.05479	6	walk+rot	6	4	2
31	6.05479	7	walk	12	11	1
31	6.05479	8	rot	3	8	1
31	6.05479	9	walk	1	1	2
31	6.05479	10	rot	9	10	2
31	6.05479	11	same	12	12	2
31	6.05479	12	walk+rot	4	3	1
31	6.05479	13	rot	11	5	1
31	6.05479	14	walk+rot	2	2	2
31	6.05479	15	walk	7	10	1
31	6.05479	16	same	3	3	1
32	5.67123	1	same	5	9	1
32	5.67123	2	walk	7	7	2
32	5.67123	3	rot	6	5	2
32	5.67123	4	walk+rot	12	6	1
32	5.67123	5	same	9	5	1
32	5.67123	6	walk+rot	11	4	2
32	5.67123	7	walk	10	10	1
32	5.67123	8	rot	4	11	1
32	5.67123	9	walk+rot	6	6	2
32	5.67123	10	rot	9	9	2
32	5.67123	11	walk	3	3	1
32	5.67123	12	same	1	1	1
32	5.67123	13	same	7	7	1
32	5.67123	14	rot	11	3	1
32	5.67123	15	walk	2	2	2
32	5.67123	16	walk+rot	5	5	1
33	6.02192	1	same	11	11	1
33	6.02192	2	walk	9	4	2
33	6.02192	3	rot	12	7	2
33	6.02192	4	walk+rot	5	5	1
33	6.02192	5	walk	3	2	2
33	6.02192	6	same	6	6	2
33	6.02192	7	rot	4	4	2
33	6.02192	8	walk+rot	10	10	1
33	6.02192	9	walk	6	6	2
33	6.02192	10	same	1	1	2
33	6.02192	11	rot	9	5	2
33	6.02192	12	walk+rot	7	8	1
33	6.02192	13	same	5	5	1
33	6.02192	14	walk+rot	2	6	2
33	6.02192	15	walk	4	4	1
33	6.02192	16	rot	11	11	1
34	5.35068	1	same	4	4	1
34	5.35068	2	walk	9	9	2
34	5.35068	3	rot	3	7	2
34	5.35068	4	walk+rot	6	6	2
34	5.35068	5	same	12	12	1
34	5.35068	6	walk	7	7	2
34	5.35068	7	rot	10	10	2
34	5.35068	8	walk+rot	11	11	1
34	5.35068	9	same	5	5	1
34	5.35068	10	walk+rot	8	9	2
34	5.35068	11	walk	6	7	1
34	5.35068	12	rot	1	12	1
34	5.35068	13	same	2	6	1
34	5.35068	14	walk	3	3	2
34	5.35068	15	rot	4	4	2
34	5.35068	16	walk+rot	7	7	1
35	5.30411	1	same	5	5	1
35	5.30411	2	walk	3	3	2
35	5.30411	3	rot	6	6	2
35	5.30411	4	walk+rot	10	6	2
35	5.30411	5	same	9	9	1
35	5.30411	6	rot	11	10	1
35	5.30411	7	walk+rot	4	8	2
35	5.30411	8	walk	12	12	1
35	5.30411	9	rot	9	9	1
35	5.30411	10	same	2	2	1
35	5.30411	11	walk	7	8	2
35	5.30411	12	walk+rot	6	6	1
35	5.30411	13	rot	4	8	1
35	5.30411	14	walk	1	1	2
35	5.30411	15	same	3	3	2
35	5.30411	16	walk+rot	5	5	1
36	6.09589	1	same	10	10	1
36	6.09589	2	walk	12	12	2
36	6.09589	3	rot	11	12	2
36	6.09589	4	walk+rot	4	8	1
36	6.09589	5	walk+rot	6	6	2
36	6.09589	6	same	7	3	2
36	6.09589	7	walk	5	3	1
36	6.09589	8	rot	9	5	1
36	6.09589	9	walk+rot	1	1	2
36	6.09589	10	walk	6	6	1
36	6.09589	11	same	12	12	1
36	6.09589	12	rot	3	11	1
36	6.09589	13	walk+rot	11	8	2
36	6.09589	14	rot	2	2	2
36	6.09589	15	same	4	4	2
36	6.09589	16	walk	7	7	1
37	5.73973	1	same	7	7	1
37	5.73973	2	walk	10	11	2
37	5.73973	3	rot	6	10	2
37	5.73973	4	walk+rot	5	5	1
37	5.73973	5	walk	3	11	2
37	5.73973	6	walk+rot	12	12	1
37	5.73973	7	same	9	9	1
37	5.73973	8	walk+rot	11	11	2
37	5.73973	9	walk	12	12	1
37	5.73973	10	rot	1	1	2
37	5.73973	11	same	4	11	2
37	5.73973	12	rot	10	7	2
37	5.73973	13	rot	5	5	2
37	5.73973	14	walk	11	11	1
37	5.73973	15	same	2	2	1
37	5.73973	16	walk+rot	7	3	2
38	5.24932	1	same	6	6	1
38	5.24932	2	walk	5	5	2
38	5.24932	3	rot	10	6	2
38	5.24932	4	walk+rot	3	8	1
38	5.24932	5	same	11	11	1
38	5.24932	6	walk	12	12	1
38	5.24932	7	rot	4	11	1
38	5.24932	8	walk+rot	9	1	2
38	5.24932	9	rot	12	8	2
38	5.24932	10	walk	2	2	1
38	5.24932	11	same	10	7	1
38	5.24932	12	walk+rot	7	11	2
38	5.24932	13	walk+rot	1	5	1
38	5.24932	14	same	5	1	1
38	5.24932	15	walk	3	4	2
38	5.24932	16	rot	1	10	2
39	5.39726	1	same	4	4	1
39	5.39726	2	walk	6	6	2
39	5.39726	3	rot	3	9	2
39	5.39726	4	walk+rot	9	9	1
39	5.39726	5	walk	11	11	2
39	5.39726	6	rot	12	12	2
39	5.39726	7	walk+rot	5	5	1
39	5.39726	8	same	10	10	1
39	5.39726	9	rot	2	11	1
39	5.39726	10	walk	12	12	2
39	5.39726	11	walk+rot	6	6	1
39	5.39726	12	same	7	7	1
39	5.39726	13	walk	5	5	2
39	5.39726	14	walk+rot	3	7	1
39	5.39726	15	same	1	1	1
39	5.39726	16	rot	4	7	1
40	5.80822	1	same	4	4	1
40	5.80822	2	walk	7	11	2
40	5.80822	3	rot	6	5	2
40	5.80822	4	walk+rot	12	12	1
40	5.80822	5	walk	10	10	2
40	5.80822	6	rot	3	3	2
40	5.80822	7	same	9	9	2
40	5.80822	8	walk+rot	5	5	1
40	5.80822	9	rot	9	9	1
40	5.80822	10	walk	11	11	2
40	5.80822	11	same	2	7	2
40	5.80822	12	walk+rot	6	6	1
40	5.80822	13	same	7	10	1
40	5.80822	14	rot	5	5	1
40	5.80822	15	walk	1	4	2
40	5.80822	16	walk+rot	4	4	1
41	5.51233	1	same	4	4	1
41	5.51233	2	walk	5	5	2
41	5.51233	3	rot	12	7	2
41	5.51233	4	walk+rot	6	9	1
41	5.51233	5	walk+rot	3	12	2
41	5.51233	6	same	9	9	2
41	5.51233	7	walk	10	10	1
41	5.51233	8	rot	11	11	1
41	5.51233	9	same	2	2	1
41	5.51233	10	rot	9	9	1
41	5.51233	11	walk	7	7	2
41	5.51233	12	walk+rot	12	12	1
41	5.51233	13	same	5	5	1
41	5.51233	14	rot	3	3	1
41	5.51233	15	walk+rot	4	8	2
41	5.51233	16	walk	1	1	1
42	6.9726	1	same	9	9	1
42	6.9726	2	walk	6	6	2
42	6.9726	3	rot	7	7	2
42	6.9726	4	walk+rot	5	5	1
42	6.9726	5	walk+rot	12	12	2
42	6.9726	6	same	4	4	2
42	6.9726	7	rot	10	10	2
42	6.9726	8	walk	3	3	1
42	6.9726	9	walk	10	9	2
42	6.9726	10	rot	11	11	2
42	6.9726	11	walk+rot	1	1	1
42	6.9726	12	same	12	12	1
42	6.9726	13	walk	5	5	2
42	6.9726	14	same	3	3	2
42	6.9726	15	rot	2	2	2
42	6.9726	16	walk+rot	7	10	1
43	6.29863	1	same	9	7	1
43	6.29863	2	walk	6	6	2
43	6.29863	3	rot	7	2	2
43	6.29863	4	walk+rot	3	10	1
43	6.29863	5	walk+rot	10	6	2
43	6.29863	6	rot	12	7	2
43	6.29863	7	same	4	1	2
43	6.29863	8	walk	11	11	1
43	6.29863	9	walk+rot	1	1	2
43	6.29863	10	same	10	10	2
43	6.29863	11	rot	5	1	2
43	6.29863	12	walk	9	9	1
43	6.29863	13	rot	2	12	1
43	6.29863	14	walk	3	3	2
43	6.29863	15	walk+rot	7	8	1
43	6.29863	16	same	11	10	1
44	6.49315	1	same	5	5	1
44	6.49315	2	walk	10	10	2
44	6.49315	3	rot	9	5	2
44	6.49315	4	walk+rot	3	3	1
44	6.49315	5	same	6	6	1
44	6.49315	6	walk+rot	12	7	2
44	6.49315	7	rot	11	8	2
44	6.49315	8	walk	4	8	1
44	6.49315	9	rot	12	11	1
44	6.49315	10	walk+rot	2	4	2
44	6.49315	11	walk	9	12	1
44	6.49315	12	same	7	7	1
44	6.49315	13	walk+rot	5	5	2
44	6.49315	14	same	1	4	2
44	6.49315	15	walk	3	8	1
44	6.49315	16	rot	4	9	1
45	6.59452	1	same	3	3	1
45	6.59452	2	walk	4	6	2
45	6.59452	3	rot	10	7	2
45	6.59452	4	walk+rot	9	9	1
45	6.59452	5	walk	12	12	2
45	6.59452	6	same	6	6	2
45	6.59452	7	walk+rot	11	11	1
45	6.59452	8	rot	5	5	1
45	6.59452	9	same	1	1	1
45	6.59452	10	walk	7	7	2
45	6.59452	11	walk+rot	6	6	1
45	6.59452	12	rot	9	9	1
45	6.59452	13	walk+rot	5	5	2
45	6.59452	14	same	4	4	2
45	6.59452	15	walk	2	7	1
45	6.59452	16	rot	3	7	1
46	6.91781	1	same	10	10	1
46	6.91781	2	walk	4	4	2
46	6.91781	3	rot	7	8	2
46	6.91781	4	walk+rot	5	4	1
46	6.91781	5	walk+rot	6	5	2
46	6.91781	6	same	11	11	2
46	6.91781	7	walk	12	12	1
46	6.91781	8	rot	9	9	1
46	6.91781	9	walk+rot	1	1	2
46	6.91781	10	rot	10	10	2
46	6.91781	11	walk	3	7	1
46	6.91781	12	same	6	6	1
46	6.91781	13	walk+rot	4	8	2
46	6.91781	14	same	7	7	2
46	6.91781	15	walk	2	2	1
46	6.91781	16	rot	5	5	1
47	6.93151	1	same	4	4	1
47	6.93151	2	walk	9	8	2
47	6.93151	3	rot	5	4	2
47	6.93151	4	walk+rot	12	12	1
47	6.93151	5	same	10	11	1
47	6.93151	6	walk	11	10	2
47	6.93151	7	walk+rot	7	7	1
47	6.93151	8	rot	6	8	1
47	6.93151	9	walk+rot	11	8	2
47	6.93151	10	walk	12	12	1
47	6.93151	11	same	3	3	1
47	6.93151	12	rot	1	1	1
47	6.93151	13	walk+rot	11	6	2
47	6.93151	14	same	2	2	2
47	6.93151	15	walk	5	5	1
47	6.93151	16	rot	4	4	1
48	6.22192	1	same	6	6	1
48	6.22192	2	walk	7	7	2
48	6.22192	3	rot	3	2	2
48	6.22192	4	walk+rot	9	9	1
48	6.22192	5	rot	12	12	1
48	6.22192	6	walk	10	10	2
48	6.22192	7	walk+rot	11	11	1
48	6.22192	8	same	5	5	1
48	6.22192	9	walk+rot	6	6	2
48	6.22192	10	walk	4	4	1
48	6.22192	11	same	12	12	1
48	6.22192	12	rot	1	1	1
48	6.22192	13	same	11	11	1
48	6.22192	14	walk	2	2	2
48	6.22192	15	walk+rot	3	3	2
48	6.22192	16	rot	7	7	1
49	7.13425	1	same	7	7	1
49	7.13425	2	walk	6	6	2
49	7.13425	3	rot	11	11	2
49	7.13425	4	walk+rot	9	9	1
49	7.13425	5	walk	3	3	2
49	7.13425	6	walk+rot	5	5	1
49	7.13425	7	same	12	12	1
49	7.13425	8	rot	10	10	1
49	7.13425	9	walk+rot	3	2	2
49	7.13425	10	same	4	4	1
49	7.13425	11	walk	9	9	1
49	7.13425	12	rot	1	1	1
49	7.13425	13	walk	11	10	2
49	7.13425	14	walk+rot	10	10	1
49	7.13425	15	rot	7	7	1
49	7.13425	16	same	2	1	1
50	6.64932	1	same	4	4	1
50	6.64932	2	walk	11	11	2
50	6.64932	3	rot	12	12	2
50	6.64932	4	walk+rot	9	9	1
50	6.64932	5	rot	7	3	1
50	6.64932	6	walk+rot	3	3	2
50	6.64932	7	walk	10	10	1
50	6.64932	8	same	6	6	1
50	6.64932	9	rot	10	10	1
50	6.64932	10	walk	2	2	2
50	6.64932	11	same	5	5	2
50	6.64932	12	walk+rot	12	5	1
50	6.64932	13	same	1	1	1
50	6.64932	14	walk+rot	11	11	2
50	6.64932	15	rot	3	2	2
50	6.64932	16	walk	4	8	1
51	7.16164	1	same	4	4	1
51	7.16164	2	walk	5	5	2
51	7.16164	3	rot	12	12	2
51	7.16164	4	walk+rot	10	10	1
51	7.16164	5	walk+rot	7	7	2
51	7.16164	6	walk	6	6	1
51	7.16164	7	rot	11	11	1
51	7.16164	8	same	9	9	1
51	7.16164	9	rot	7	7	1
51	7.16164	10	walk	3	3	2
51	7.16164	11	same	2	7	2
51	7.16164	12	walk+rot	12	12	1
51	7.16164	13	same	5	5	1
51	7.16164	14	walk	1	1	2
51	7.16164	15	rot	9	9	2
51	7.16164	16	walk+rot	4	4	1
52	6.20822	1	same	11	11	1
52	6.20822	2	walk	6	6	2
52	6.20822	3	rot	10	10	2
52	6.20822	4	walk+rot	7	7	1
52	6.20822	5	rot	4	11	1
52	6.20822	6	walk+rot	12	12	2
52	6.20822	7	walk	5	5	1
52	6.20822	8	same	9	9	1
52	6.20822	9	same	3	7	1
52	6.20822	10	walk	12	12	2
52	6.20822	11	rot	8	8	2
52	6.20822	12	walk+rot	1	1	1
52	6.20822	13	walk	4	4	2
52	6.20822	14	rot	7	7	2
52	6.20822	15	walk+rot	11	11	1
52	6.20822	16	same	2	2	1
53	6.43288	1	same	6	6	1
53	6.43288	2	walk	3	3	2
53	6.43288	3	rot	4	9	2
53	6.43288	4	walk+rot	10	10	1
53	6.43288	5	rot	12	12	1
53	6.43288	6	walk+rot	7	7	2
53	6.43288	7	same	11	11	2
53	6.43288	8	walk	9	9	1
53	6.43288	9	walk+rot	12	12	2
53	6.43288	10	walk	5	5	1
53	6.43288	11	rot	2	2	1
53	6.43288	12	same	10	10	1
53	6.43288	13	walk	1	1	2
53	6.43288	14	rot	4	4	2
53	6.43288	15	same	3	4	2
53	6.43288	16	walk+rot	11	11	1
54	6.90137	1	same	10	10	1
54	6.90137	2	walk	3	3	2
54	6.90137	3	rot	4	4	2
54	6.90137	4	walk+rot	9	9	1
54	6.90137	5	same	11	11	1
54	6.90137	6	rot	6	7	1
54	6.90137	7	walk+rot	5	5	2
54	6.90137	8	walk	12	12	1
54	6.90137	9	same	5	2	1
54	6.90137	10	walk+rot	10	10	2
54	6.90137	11	rot	7	7	2
54	6.90137	12	walk	1	1	1
54	6.90137	13	same	12	12	1
54	6.90137	14	walk	4	8	2
54	6.90137	15	rot	2	2	2
54	6.90137	16	walk+rot	3	3	1
55	6.8411	1	same	7	7	1
55	6.8411	2	walk	12	12	2
55	6.8411	3	rot	3	8	2
55	6.8411	4	walk+rot	9	9	1
55	6.8411	5	same	6	6	1
55	6.8411	6	walk	11	11	2
55	6.8411	7	walk+rot	5	5	1
55	6.8411	8	rot	10	10	1
55	6.8411	9	walk	9	9	2
55	6.8411	10	rot	4	2	2
55	6.8411	11	same	1	3	2
55	6.8411	12	walk+rot	6	7	1
55	6.8411	13	walk	7	7	2
55	6.8411	14	walk+rot	11	10	1
55	6.8411	15	rot	2	10	1
55	6.8411	16	same	3	3	1
56	4.13973	1	same	9	9	1
56	4.13973	2	walk	10	10	2
56	4.13973	3	rot	7	4	2
56	4.13973	4	walk+rot	11	9	1
56	4.13973	5	walk+rot	12	12	2
56	4.13973	6	walk	5	5	1
56	4.13973	7	rot	6	6	1
56	4.13973	8	same	4	3	1
56	4.13973	9	walk+rot	3	9	2
56	4.13973	10	rot	1	5	2
56	4.13973	11	walk	6	6	1
56	4.13973	12	same	10	1	1
56	4.13973	13	same	7	7	1
56	4.13973	14	walk+rot	2	5	2
56	4.13973	15	walk	4	8	1
56	4.13973	16	rot	11	5	2
57	4.27397	1	same	5	5	1
57	4.27397	2	walk	11	11	2
57	4.27397	3	rot	9	12	2
57	4.27397	4	walk+rot	6	10	1
57	4.27397	5	same	10	7	2
57	4.27397	6	rot	3	11	1
57	4.27397	7	walk+rot	7	5	2
57	4.27397	8	walk	12	12	1
57	4.27397	9	same	4	3	1
57	4.27397	10	walk+rot	12	3	2
57	4.27397	11	walk	2	1	1
57	4.27397	12	rot	6	12	1
57	4.27397	13	walk	5	6	2
57	4.27397	14	same	1	1	2
57	4.27397	15	walk+rot	3	11	1
57	4.27397	16	rot	11	5	1
58	4.28767	1	same	12	5	1
58	4.28767	2	walk	3	3	2
58	4.28767	3	rot	4	12	2
58	4.28767	4	walk+rot	5	1	1
58	4.28767	5	same	9	9	2
58	4.28767	6	walk	10	10	2
58	4.28767	7	rot	11	3	2
58	4.28767	8	walk+rot	6	6	1
58	4.28767	9	same	9	9	1
58	4.28767	10	walk	2	9	2
58	4.28767	11	walk+rot	7	8	1
58	4.28767	12	rot	10	12	1
58	4.28767	13	rot	4	7	1
58	4.28767	14	walk+rot	1	12	2
58	4.28767	15	walk	5	8	1
58	4.28767	16	same	3	2	1
59	4.3589	1	same	6	9	1
59	4.3589	2	walk	5	5	2
59	4.3589	3	rot	9	12	2
59	4.3589	4	walk+rot	11	5	1
59	4.3589	5	same	3	3	1
59	4.3589	6	walk+rot	10	12	2
59	4.3589	7	rot	4	9	2
59	4.3589	8	walk	12	8	1
59	4.3589	9	rot	6	6	1
59	4.3589	10	walk+rot	7	4	2
59	4.3589	11	walk	2	6	1
59	4.3589	12	same	12	12	1
59	4.3589	13	walk	11	11	2
59	4.3589	14	rot	5	5	2
59	4.3589	15	walk+rot	1	1	1
59	4.3589	16	same	4	4	1
60	4.36712	1	same	7	3	1
60	4.36712	2	walk	6	10	2
60	4.36712	3	rot	4	11	1
60	4.36712	4	walk+rot	12	7	2
60	4.36712	5	rot	9	9	2
60	4.36712	6	same	10	10	2
60	4.36712	7	walk+rot	5	5	1
60	4.36712	8	walk	11	11	1
60	4.36712	9	rot	1	1	1
60	4.36712	10	same	3	3	1
60	4.36712	11	walk+rot	9	6	2
60	4.36712	12	walk	12	12	1
60	4.36712	13	same	2	2	1
60	4.36712	14	walk+rot	11	10	2
60	4.36712	15	walk	4	8	1
60	4.36712	16	rot	7	10	1
61	4.55616	1	same	11	11	1
61	4.55616	2	walk	7	2	2
61	4.55616	3	rot	12	12	1
61	4.55616	4	walk+rot	6	6	2
61	4.55616	5	walk	9	9	1
61	4.55616	6	walk+rot	3	3	1
61	4.55616	7	rot	5	5	1
61	4.55616	8	same	10	10	1
61	4.55616	9	walk+rot	12	12	2
61	4.55616	10	walk	1	1	1
61	4.55616	11	rot	9	9	1
61	4.55616	12	same	4	5	1
61	4.55616	13	rot	3	10	1
61	4.55616	14	walk+rot	7	7	2
61	4.55616	15	same	2	2	2
61	4.55616	16	walk	11	7	1
62	4.69315	1	same	10	10	1
62	4.69315	2	walk	6	2	2
62	4.69315	3	rot	3	8	2
62	4.69315	4	walk+rot	7	7	1
62	4.69315	5	rot	12	8	1
62	4.69315	6	walk	4	12	2
62	4.69315	7	walk+rot	9	8	1
62	4.69315	8	same	5	6	1
62	4.69315	9	walk	9	6	2
62	4.69315	10	rot	11	7	2
62	4.69315	11	same	6	8	2
62	4.69315	12	walk+rot	2	7	1
62	4.69315	13	walk	5	10	2
62	4.69315	14	same	7	7	2
62	4.69315	15	walk+rot	3	7	1
62	4.69315	16	rot	1	12	1
63	4.94795	1	same	7	7	1
63	4.94795	2	walk	3	3	2
63	4.94795	3	rot	6	4	2
63	4.94795	4	walk+rot	10	3	1
63	4.94795	5	walk+rot	4	6	2
63	4.94795	6	same	9	4	2
63	4.94795	7	rot	11	3	2
63	4.94795	8	walk	12	10	1
63	4.94795	9	rot	4	9	1
63	4.94795	10	walk+rot	6	8	2
63	4.94795	11	walk	1	12	1
63	4.94795	12	same	5	1	1
63	4.94795	13	same	2	7	1
63	4.94795	14	walk+rot	3	8	2
63	4.94795	15	rot	12	4	2
63	4.94795	16	walk	7	8	1
64	4.26575	1	same	12	12	1
64	4.26575	2	walk	7	11	2
64	4.26575	3	rot	3	7	1
64	4.26575	4	walk+rot	9	5	2
64	4.26575	5	walk+rot	4	6	1
64	4.26575	6	walk	6	6	1
64	4.26575	7	same	5	5	1
64	4.26575	8	rot	10	6	1
64	4.26575	9	walk	1	6	2
64	4.26575	10	rot	11	3	2
64	4.26575	11	same	9	9	2
64	4.26575	12	walk+rot	6	6	1
64	4.26575	13	walk	3	4	2
64	4.26575	14	same	7	7	2
64	4.26575	15	rot	2	12	2
64	4.26575	16	walk+rot	5	2	1
65	4.5863	1	same	10	10	1
65	4.5863	2	walk	9	9	2
65	4.5863	3	rot	3	6	2
65	4.5863	4	walk+rot	4	11	1
65	4.5863	5	rot	6	9	1
65	4.5863	6	same	7	7	2
65	4.5863	7	walk	11	11	2
65	4.5863	8	walk+rot	12	6	1
65	4.5863	9	same	9	8	1
65	4.5863	10	rot	2	8	1
65	4.5863	11	walk+rot	5	5	2
65	4.5863	12	walk	6	6	1
65	4.5863	13	same	3	3	1
65	4.5863	14	walk	7	10	2
65	4.5863	15	rot	4	5	2
65	4.5863	16	walk+rot	1	6	1
66	4.5863	1	same	7	7	1
66	4.5863	2	walk	9	9	2
66	4.5863	3	rot	4	8	2
66	4.5863	4	walk+rot	12	11	1
66	4.5863	5	walk	5	5	2
66	4.5863	6	walk+rot	3	11	1
66	4.5863	7	same	10	11	1
66	4.5863	8	rot	6	6	1
66	4.5863	9	walk+rot	9	9	2
66	4.5863	10	same	1	1	2
66	4.5863	11	walk	10	10	1
66	4.5863	12	rot	11	11	1
66	4.5863	13	walk	3	5	2
66	4.5863	14	walk+rot	7	11	1
66	4.5863	15	same	4	4	1
66	4.5863	16	rot	2	2	1
67	4.64932	1	same	6	6	1
67	4.64932	2	walk	3	3	2
67	4.64932	3	rot	11	6	2
67	4.64932	4	walk+rot	9	3	1
67	4.64932	5	walk+rot	4	11	1
67	4.64932	6	rot	12	3	1
67	4.64932	7	walk	10	10	2
67	4.64932	8	same	5	5	2
67	4.64932	9	walk	7	7	2
67	4.64932	10	walk	12	11	1
67	4.64932	11	walk+rot	6	8	2
67	4.64932	12	rot	1	5	2
67	4.64932	13	walk+rot	11	3	1
67	4.64932	14	same	1	1	1
67	4.64932	15	same	4	4	1
67	4.64932	16	rot	3	3	1
68	5.96986	1	same	6	6	1
68	5.96986	2	walk	4	3	2
68	5.96986	3	rot	3	8	2
68	5.96986	4	walk+rot	10	1	1
68	5.96986	5	walk+rot	11	8	2
68	5.96986	6	rot	12	12	2
68	5.96986	7	walk	9	9	1
68	5.96986	8	same	7	7	1
68	5.96986	9	rot	1	1	1
68	5.96986	10	same	10	7	1
68	5.96986	11	walk+rot	12	12	2
68	5.96986	12	walk	5	5	1
68	5.96986	13	walk+rot	7	7	2
68	5.96986	14	walk	2	2	1
68	5.96986	15	rot	4	3	1
68	5.96986	16	same	3	4	1
69	6.08493	1	same	6	6	1
69	6.08493	2	walk	3	4	2
69	6.08493	3	rot	10	10	2
69	6.08493	4	walk+rot	5	5	1
69	6.08493	5	walk	9	9	2
69	6.08493	6	walk+rot	12	12	1
69	6.08493	7	rot	4	4	1
69	6.08493	8	same	11	11	1
69	6.08493	9	walk	2	3	2
69	6.08493	10	walk+rot	9	9	1
69	6.08493	11	rot	7	7	1
69	6.08493	12	same	10	10	1
69	6.08493	13	walk+rot	1	1	2
69	6.08493	14	walk	5	5	1
69	6.08493	15	same	3	3	1
69	6.08493	16	rot	11	11	1
70	3.61644	1	same	4	4	1
70	3.61644	2	walk	7	7	2
70	3.61644	3	rot	10	4	2
70	3.61644	4	walk+rot	12	7	1
70	3.61644	5	rot	5	10	1
70	3.61644	6	walk+rot	3	11	2
70	3.61644	7	walk	6	2	1
70	3.61644	8	same	9	8	1
70	3.61644	9	same	2	2	1
70	3.61644	10	walk	11	11	2
70	3.61644	11	walk+rot	9	11	1
70	3.61644	12	rot	12	11	1
70	3.61644	13	walk	1	6	2
70	3.61644	14	rot	4	11	2
70	3.61644	15	same	7	7	2
70	3.61644	16	walk+rot	5	11	1
71	3.66027	1	same	2	2	1
71	3.66027	2	walk	12	12	2
71	3.66027	3	rot	5	5	2
71	3.66027	4	walk+rot	10	6	1
71	3.66027	5	rot	9	11	1
71	3.66027	6	same	6	2	1
71	3.66027	7	walk	11	11	2
71	3.66027	8	walk+rot	3	6	1
71	3.66027	9	walk	10	11	2
71	3.66027	10	rot	7	4	2
71	3.66027	11	same	1	1	2
71	3.66027	12	walk+rot	6	6	1
71	3.66027	13	same	5	5	1
71	3.66027	14	walk	4	7	2
71	3.66027	15	walk+rot	11	6	1
71	3.66027	16	rot	2	10	1
72	3.6274	1	same	7	7	1
72	3.6274	2	walk	6	6	2
72	3.6274	3	rot	11	3	2
72	3.6274	4	walk+rot	9	1	1
72	3.6274	5	rot	10	9	1
72	3.6274	6	walk+rot	3	10	2
72	3.6274	7	same	12	12	2
72	3.6274	8	walk	5	5	1
72	3.6274	9	rot	1	1	1
72	3.6274	10	walk+rot	10	11	2
72	3.6274	11	walk	9	9	2
72	3.6274	12	same	4	9	1
72	3.6274	13	walk	11	9	2
72	3.6274	14	same	2	2	2
72	3.6274	15	rot	7	5	2
72	3.6274	16	walk+rot	5	2	1
73	3.57534	1	same	3	4	1
73	3.57534	2	walk	11	10	2
73	3.57534	3	rot	6	4	2
73	3.57534	4	walk+rot	10	11	1
73	3.57534	5	walk+rot	4	8	2
73	3.57534	6	same	9	9	2
73	3.57534	7	rot	5	12	2
73	3.57534	8	walk	12	12	1
73	3.57534	9	same	7	7	1
73	3.57534	10	walk+rot	12	7	2
73	3.57534	11	rot	10	3	2
73	3.57534	12	walk	1	1	1
73	3.57534	13	walk+rot	5	9	2
73	3.57534	14	same	2	2	2
73	3.57534	15	walk	3	3	1
73	3.57534	16	rot	11	4	1
74	3.6137	1	same	6	6	1
74	3.6137	2	walk	4	4	2
74	3.6137	3	rot	11	2	2
74	3.6137	4	walk+rot	9	6	1
74	3.6137	5	walk+rot	5	5	2
74	3.6137	6	walk	12	12	1
74	3.6137	7	same	3	3	1
74	3.6137	8	rot	10	12	1
74	3.6137	9	rot	1	7	1
74	3.6137	10	walk+rot	10	1	2
74	3.6137	11	same	9	10	2
74	3.6137	12	walk	7	5	1
74	3.6137	13	same	11	11	1
74	3.6137	14	rot	4	2	1
74	3.6137	15	walk+rot	3	9	2
74	3.6137	16	walk	2	2	1
75	3.44658	1	same	5	5	1
75	3.44658	2	walk	6	6	2
75	3.44658	3	rot	11	4	2
75	3.44658	4	walk+rot	9	3	2
75	3.44658	5	same	12	12	1
75	3.44658	6	walk+rot	7	5	2
75	3.44658	7	walk	4	5	1
75	3.44658	8	rot	10	4	1
75	3.44658	9	same	3	8	1
75	3.44658	10	walk+rot	6	5	2
75	3.44658	11	rot	2	5	2
75	3.44658	12	walk	12	12	1
75	3.44658	13	walk+rot	11	6	2
75	3.44658	14	walk	7	2	1
75	3.44658	15	same	1	5	1
75	3.44658	16	rot	5	11	1
76	3.5589	1	same	9	9	1
76	3.5589	2	walk	10	6	2
76	3.5589	3	rot	7	5	2
76	3.5589	4	walk+rot	11	6	1
76	3.5589	5	same	3	1	1
76	3.5589	6	rot	6	10	1
76	3.5589	7	walk+rot	12	5	2
76	3.5589	8	walk	5	5	1
76	3.5589	9	walk+rot	1	5	2
76	3.5589	10	same	12	9	2
76	3.5589	11	rot	4	5	2
76	3.5589	12	walk	9	5	1
76	3.5589	13	rot	2	6	1
76	3.5589	14	walk	11	6	2
76	3.5589	15	same	5	5	2
76	3.5589	16	walk+rot	7	10	1
77	3.31781	1	same	9	5	1
77	3.31781	2	walk	3	3	2
77	3.31781	3	rot	6	5	2
77	3.31781	4	walk+rot	4	3	1
77	3.31781	5	same	11	12	1
77	3.31781	6	walk+rot	10	1	2
77	3.31781	7	rot	7	9	2
77	3.31781	8	walk	12	12	1
77	3.31781	9	rot	9	6	1
77	3.31781	10	same	10	12	1
77	3.31781	11	walk+rot	2	5	2
77	3.31781	12	walk	5	1	2
77	3.31781	13	walk+rot	4	3	1
77	3.31781	14	walk	3	3	2
77	3.31781	15	same	7	7	2
77	3.31781	16	rot	1	6	1
