# Supplementary material for: Four-Year-Olds Use a Mixture of Spatial Reference Frames
Source: PLoS One. 2015 Jul 2;10(7):e0131984. doi: 10.1371/journal.pone.0131984 (PMC4489865; doi:10.1371/journal.pone.0131984)
Supplement: S4 File — (TXT) [file pone.0131984.s005.txt]

Notes:

Ages are given in years, calculated to the day. 

Conditions:
*Same is when they walked halfway and came back to the same viewpoint, no board movement. 
*Walk is when they walked to the other side of the board, no board movement. 
*Rot is when they walked halfway and came back, but the board was rotated.
*Walk+rot is when they walked to the other side and the board moved with them. 

The Target Location, the Search Location, and the End Position can all be seen in the Positions Diagram. 
